# Supplementary material for: Rheological Properties of Polyethylene Color Masterbatches Containing Pigment RED 122 (2,9-Dimethylquinacridone) Modified by Silanes Using Pulverization Method
Source: Polymers (Basel). 2025 Feb 25;17(5):618. doi: 10.3390/polym17050618 (PMC11902374; doi:10.3390/polym17050618)
Supplement: Supplementary file 1 [file polymers-17-00618-s001.zip]

Archive with 1 entries (1 files):
- polymers-3484651-supplementary.pdf
